# Supplementary material for: Anaplasma, Bartonella, and Rickettsia infections in Daurian ground squirrels (Spermophilus dauricus), Hebei, China
Source: Front Microbiol. 2024 Mar 28;15:1359797. doi: 10.3389/fmicb.2024.1359797 (PMC11007220; doi:10.3389/fmicb.2024.1359797)
Supplement: Supplementary file 2 [file Data_Sheet_1.FASTA]

>Weichang-SPS192
GAGTTTGATCCTGGCTCAGAACGAACGCTGGCGGCAAGCTTAACACATGCAAGTCGAACGGACCAAATCTGTAGCTTGCTACGGATTTGGTTAGTGGCAGACGGGTGAGTAATGCATAGGAATCTACCTAGTAGTATGGGATAGCCACTGGAAATGGTGGGTAATACCGTATAATCCCCGCGGGGGAAAGATTTATCGCTATTAGATGAGCCTATGTCGGATTAGCTAGTTGGTGGGGTAATGGCCTACCAAGGCAGTGATCTGTAGCTGGTCTGAGAGGATGATCAGCCACACTGGAACTGAGACACGGTCCAGACTCCTACGGGAGGCAGCAGTGGGGAATATTGGACAATGGGCGCAAGCCTGATCCAGCTATGCCGCGTGAGTGAGGAAG
>Weichang-SP112
CTGCGCGGCTCCGATGGTACACAATTAATTGACGTAACTGCCTTGTATCGAGACCATAAGGTCCTAACCTTCGATCCTGGATTTATGTCCACCGCTGCTTGTAGTTCTGCTATAACCTTTATTGACGGGGAGAAGGGTGTGCTGCGTTACCGCGGGCTTGATATTGCGGACCTCATAGAGACCAAAGGTGGTTTTTGCAGCGTAGCGCATTTGTTGCTTTATGGAACGCTGCCATCCGAGCAAGAGTTTGAGAGATTTTCTTCGACTGTAGCTGAACAGCACAGTCTGTCATCCGACGTTTTAAGCGTGATCTCGTCTTTCAGCAGAGATGCACATCCCATGGCCATGTTGATGGCGTGTTTCTCAACTTTGGCGGCAAAATACCACAAAGACACTCGCGACAATGAGGACCTAGCCGTGCTGGCTATAGCGCAAGTGCCTTCTATAGTGGCGGCTATTTATAGGCACAGGATGAATTTGGAGTTTGTGAGTCCTGATCCAAGCTTGAGTTACTCTGGCAACTTTGTGAGGATGATGTTTGGCGCTATAGAGTCAGGCCATGCACTCGCGATAGAAAAGGCGTTAGACGCGAT
>Weichang-SP134
CTGCGCGGCTCCGATGGTACACAATTAATTGACGTAACTGCCTTGTATCGAGACCATAAGGTCCTAACCTTCGATCCCGGATTTATGTCCACCGCTGCTTGTAGTTCTGCTATAACCTTTATTGACGGGGAGAAGGGTGTGCTGCGTTACCGCGGGCTTGATATTGCGGACCTCATAGAGACCAAAGGTGGTTTTTGCAGCGTAGCGCATTTGTTGCTTTATGGAACGCTGCCATCCGAGCAAGAGTTTGAGAGATTTTCTTCGGCTGTAGCTGAACAGCACAGTCTGTCATCCGACGTTTTAAGCGTGATCTCGTCTTTCAGCAGAGATGCACATCCCATGGCCATGTTGATGGCGTGTTTCTCAACTTTGGCGGCAAAATACCACAAAGACACTCGCGACAATGAGGACCTAGCCGTGCTGGCTATAGCGCAAGTGCCTTCTATAGTGGCGGCTATTTATAGGCACAGGATGAATTTGGAGTTTGTGAGTCCTGATCCAAGCTTGAGTTACTCTGGCAACTTTGTGAGGATGATGTTTGGCGCCATAGAATCAGGCCATGCACTCGCGATAGAAAAGGCGTTAGACGCGAT
>Weichang-SP135
CTGCGCGGCTCCGATGGTACACAATTAATTGACGTAACTGCCTTGTATCGAGACCATAAGGTCCTAACCTTCGATCCTGGATTTATGTCCACCGCTGCTTGCAGTTCTGCTATAACCTTTATTGACGGGGAGAAGGGTGTGCTGCGTTACCGCGGGCTTGATATTGCGGACCTCATAGAGACCAAAGGTGGTTTTTGCAGCGTAGCGCATTTGTTGCTTTATGGAACGCTGCCATCCGAGCAAGAGTTTGAGAGATTTTCTTCGGCTGTAGCTGAACAGCACAGTCTGTCATCCGACGTTTTAAGCGTGATCTCGTCTTTCAGCAGAGATGCACATCCCATGGCCATGTTGATGGCGTGTTTCTCAACTTTGGCGGCAAAATACCACAAAGACACTCGCGACAATGAGGACCTAGCCGTGCTGGCTATAGCGCAAGTGCCTTCTATAGTGGCGGCTATTTATAGGCACAGGATGAATTTGGAGTTTGTGAGTCCTGATCCAAGCTTGAGTTACTCTGGCAACTTTGTGAGGATGATGTTTGGCGCCATAGAATCAGGCCATGCACTCGCGATAGAAAAGGCGTTAGACGCGAT
>Weichang-SP137
CTGCGCGGCTCCGATGGTACACAATTAATTGACGTAACTGCCTTGTATCGAGACCATAAGGTCCTAACCTTCGATCCCGGATTTATGTCCACCGCTGCTTGCAGTTCTGCTATAACCTTTATTGACGGGGAGAAGGGTGTGCTGCGTTACCGCGGGCTTGATATTGCGGACCTCATAGAGACCAAAGGTGGTTTTTGCAGCGTAGCGCATTTGTTGCTTTATGGAACGCTGCCATCCGAGCAAGAGTTTGAGAGATTTTCTTCGGCTGTAGCTGAACAGCACAGTCTGTCATCCGACGTTTTAAGCGTGATCTCGTCTTTCAGCAGAGATGCACATCCCATGGCCATGTTGATGGCGTGTTTCTCAACTTTGGCGGCAAAATACCACAAAGACACTCGCGACAATGAGGACCTAGCCGTGCTGGCTATAGCGCAAGTGCCTTCTATAGTGGCGGCTATTTATAGGCACAGGATGAATTTGGAGTTTGTGAGTCCTGATCCAAGCTTGAGTTACTCTGGCAACTTTGTGAGGATGATGTTTGGCGCTATAGAGTCAGGCCATGCACTCGCGATAGAAAAGGCGTTAGACGCGAT
>Weichang-SP139
CTGCGCGGCTCCGATGGTACACAATTAATTGACGTAACTGCCTTGTATCGAGACCATAAGGTCCTAACCTTCGATCCCGGATTTATGTCCACCGCTGCTTGTAGTTCTGCTATAACCTTTATTGACGGGGAGAAGGGTGTGCTGCGTTACCGCGGGCTTGATATTGCGGACCTCATAGAGACCAAAGGTGGTTTTTGCAGCGTAGCGCATTTGTTGCTTTATGGAACGCTGCCATCCGAGCAAGAGTTTGAGAGATTTTCTTCGGCTGTAACTGAACAGCACAGTCTGTCATCCGACGTTTTAAGCGTGATCTCGTCTTTCAGCAGAGATGCACATCCCATGGCCATGTTGATGGCGTGTTTCTCAACTTTGGCGGCAAAATACCACAAAGACACTCGCGACAATGAGGACCTAGCCGTGCTGGCTATAGCGCAAGTGCCTTCTATAGTGGCGGCTATTTATAGGCACAGGATGAATTTGGAGTTTGTGAGTCCTGATCCAAGCTTGAGTTACTCTGGCAACTTTGTGAGGATGATGTTTGGCGCTATAGAGTCAGGCCATGCACTCGCGATAGAAAAGGCGTTAGACGCGAT
>Weichang-SP169
CTGCGCGGCTCCGATGGTACACAATTAATTGACGTAACTGCCTTGTATCGAGACCATAAGGTCCTAACCTTCGATCCTGGATTTATGTCCACCGCTGCTTGCAGTTCTGCTATAACCTTTATTGACGGGGAGAAGGGTGTGCTGCGTTACCGCGGGCTTGATATTGCGGACCTCATAGAGACCAAAGGTGGTTTTTGCAGCGTAGCGCATTTGTTGCTTTATGGGACGCTGCCATCCGAGAAAGAGTTTGAGAGATTTTCTTCGGCTGTAGCTGAACAGCACAGTCTGTCATCCGACGTTTTAAGCGTGATCTCGTCTTTCAGCAGAGATGCACATCCCATGGCCATGTTGATGGCGTGTTTCTCAACTTTGGCGGCAAAATACCACAAAGACACTCGCGACAATGAGGACCTAGCCGTGCTGGCTATAGCGCAAGTGCCTTCTATAGTGGCGGCTATTTATAGGCACAGGATGAATTTGGAGTTTGTGAGTCCTGATCCAAGCTTGAGTTACTCTGGCAACTTTGTGAGGATGATGTTTGGCGCTATAGAGTCAGGCCATGCACTCGCGATAGAAAAGGCGTTAGACGCGAT
>Weichang-SP112
ACAACATGCTCAATTCTTACCGCGAAGGTTATCGAAGAAGTAGCAAAGGCTAAGGCTGCCGATGCAGACATTGTCAGCATCAAAAATGGAATTCTAAAAGCGAAGGAAGCTGTCCTGACCGCGCTTATGTCCATGAGACGTGAAGTTGAAGAAGAAGAGATTGCACAAGTAGCGACCATCTCCGCTAACGGTGACAGAAACATCGGCACTAAGATTGCTCAATGTGTAAAAGAAGTTGGTCGTGACGGGGTGATAACTGACGAAGAAAGCAAGGGATTCAAAGATTTGGAAGTCGAAAACACTGACGGTATGCATCTTGATCTCGGTTATCTCTCTCCTTATTTCGTGACCAACGCCGAAAAGATGTTGGTGGAGATC
>Weichang-SP109
CGTCTTGCTGGGTCATCGGGAGCTAATCCGTTTGCATGCATCGCAGCAGGTGTTGCATGCCTTTGGGGACCAGCTCATGGTGGAGCCAATGAAGCATGCCTAAAAATGTTACAAGAAATAGGTTCCGTCAAAAGAATTCCTGAATTTATTGCCCGTGCAAAAGATAAAAATGATCCTTTCCGTCTTATGGGTTTTGGCCATCGTGTCTATAAAAATTATGATCCGCGCGCAAAAATCATGCAACAAACCTGTCATGAAGTCTTAAAAGAACTTAATATTCAAGATGATCCACTTCTTGATATTGCTATAGAACTTGAAAATATTGCCCTGAATGATGAATACTTTGTTGAAAAAAGGCTTTATCCGAATGTTGATTTCTATTCTGGCATTACACTAAAAGCTTTAGGCTTTCCAACTGAAATGTTCACTGTTCTTTTT
>Weichang-SP143
CGTCTTGCTGGGTCATCGGGAGCTAATCCGTTTGCATGCATCGCAGCAGGTGTTGCATGCCTTTGGGGACCAGCTCATGGTGGAGCCAATGAAGCATGCCTAAAAATGTTACAAGAAATAGGTTCCGTCAAAAGAATTCCTGAATTTATTGCCCGTGCAAAAGATAAAAATGATCCTTTCCGTCTTATGGGTTTTGGCCATCGTGTCTATAAAAATTATGATCCGCGCGCAAAAATCATGCAACAAACCTGTCATGAAGTCTTAAAAGAACTTAATATTCAAGATGATCCACTTCTTGATATTGCTATAGAACTTGAAAATATTGCCCTGAATGATGAATACTTTGTTGAAAAAAGGCTTTATCCGAATGTTGATTTCTATTCTGGCATTACACTAAAAGCTTTAGGCTTTCCAACTGAAATGTTCACTGTTCTTTTT
>Weichang-SP174
CGTCTTGCCGGGTCATCGGGAGCTAATCCGTTTGCATGCATCGCAGCAGGTGTTGCATGCCTTTGGGGACCAGCTCATGGTGGAGCCAATGAAGCATGCCTAAAAATGTTACAAGAAATAGGTTCCGTCAAAAGAATTCCTGAATTTATTGCCCGTGCAAAAGATAAAAATGATCCTTTCCGTCTTATGGGTTTTGGCCATCGTGTCTATAAAAATTATGATCCGCGCGCAAAAATCATGCAACAAACCTGTCATGAAGTCTTAAAAGAACTTAATATTCAAGATGATCCACTTCTTGATATTGCTATAGAACTTGAAAATATTGCCCTGAATGATGAATACTTTGTTGAAAAAAGGCTTTATCCGAATGTTGATTTCTATTCTGGCATTACACTAAAAGCTTTAGGCTTTCCAACTGAAATGTTCACTGTTCTTTTT
>Weichang-SP187
CGTCTTGCCGGGTCATCGGGAGCTAATCCGTTTGCATGCATCGCAGCAGGTGTTGCATGCCTTTGGGGACCAGCTCATGGTGGAGCCAATGAAGCATGCCTAAAAATGTTACAAGAAATAGGTTCCGTCAAAAGAATTCCTGAATTTATTGCCCGTGCAAAAGATAAAAATGATCCTTTCCGTCTTATGGGTTTTGGCCATCGTGTCTATAAAAATTATGATCCGCGCGCAAAAATCATGCAACAAACCTGTCATGAAGTCTTAAAAGAACTTAATATTCAAGATGATCCACTTCTTGATATTGCTATAGAACTTGAAAATATTGCCCTGAATGATGAATACTTTGTTGAAAAAAGGCTTTATCCGAATGTTGATTTCTATTCTGGCATTACACTAAAAGCTTTAGGCTTTCCAACTGAAATGTTCACTGTTCTCTTT
>Weichang-SPS121
CGTCTTGCTGGGTCATCGGGAGCTAATCCGTTTGCATGCATCGCAGCAGGTGTTGCATGCCTTTGGGGACCAGCTCATGGTGGAGCCAATGAAGCATGCCTAAAAATGTTACAAGAAATAGGTTCCGTCAAAAGAATTCCTGAATTTATTGCCCGTGCAAAAGATAAAAATGATCCTTTCCGTCTTATGGGTTTTGGCCATCGTGTCTATAAAAATTATGATCCGCGCGCAAAAATCATGCAACAAACCTGTCATGAAGTCTTAAAAGAACTTAATATTCAAGATGATCCACTTCTTGATATTGCTATAGAACTTGAAAATATTGCCCTGAATGATGAATACTTTGTTGAAAAAAGGCTTTATCCGAATGTTGATTTCTATTCTGGCATTACACTAAAAGCTTTAGGCTTTCCAACTGAAATGTTCACTGTTCTTTTT
>Weichang-SPS128
CGTCTTGCTGGGTCATCGGGAGCTAATCCGTTTGCATGCATCGCAGCAGGTGTTGCATGCCTTTGGGGACCAGCTCATGGTGGAGCCAATGAAGCATGCCTAAAAATGTTACAAGAAATAGGTTCCGTCAAAAGAATTCCTGAATTTATTGCCCGTGCAAAAGATAAAAATGATCCTTTCCGTCTTATGGGTTTTGGCCATCGTGTCTATAAAAATTATGATCCGCGCGCAAAAATCATGCAACAAACCTGTCATGAAGTCTTAAAAGAACTTAATATTCAAGATGATCCACTTCTTGATATTGCTATAGAACTTGAAAATATTGCCCTGAATGATGAATACTTTGTTGAAAAAAGGCTTTATCCGAATGTTGATTTCTATTCTGGCATTACACTAAAAGCTTTAGGCTTTCCAACTGAAATGTTCACTGTCCTTTTT
>Weichang-SPS140
CGTCTTGCTGGGTCATCGGGAGCTAATCCGTTTGCATGCATCGCAGCAGGTGTTGCATGCCTTTGGGGACCAGCTCATGGTGGAGCCAATGAAGCATGCCTAAAAATGTTACAAGAAATAGGTTCCGTCAAAAGAATTCCTGAATTTATTGCCCGTGCAAAAGATAAAAATGATCCTTTCCGTCTTATGGGTTTTGGCCATCGTGTCTATAAAAATTATGATCCGCGCGCAAAAATCATGCAACAAACCTGTCATGAAGTCTTAAAAGAACTTAATATTCAAGATGATCCACTTCTTGATATTGCTATAGAACTTGAAAATATTGCCCTGAATGATGAATACTTTGTTGAAAAAAGGCTTTATCCGAATGTTGATTTCTATTCTGGCATTACACTAAAAGCTTTAGGCTTTCCAACTGAAATGTTCACTGTTCTTTTT
>Weichang-SPS150
CGTCTTGCTGGGTCATCGGGAGCTAATCCGTTTGCATGCATCGCAGCAGGTGTTGCATGCCTTTGGGGACCAGCTCATGGTGGAGCCAATGAAGCATGCCTAAAAATGTTACAAGAAATAGGTTCCGTCAAAAGAATTCCTGAATTTATTGCCCGTGCAAAAGATAAAAATGATCCTTTCCGTCTTATGGGTTTTGGCCATCGTGTCTATAAAAATTATGATCCGCGCGCAAAAATCATGCAACAAACCTGTCATGAAGTCTTAAAAGAACTTAATATTCAAGATGATCCACTTCTTGATATTGCTATAGAACTTGAAAATATTGCCCTGAATGATGAATACTTTGTTGAAAAAAGGCTTTATCCGAATGTTGATTTCTATTCTGGCATTACACTAAAAGCTTTAGGCTTTCCAACTGAAATGTTCACTGTCCTTTTT
>Weichang-SPS164
CGTCTTGCTGGGTCATCGGGAGCTAATCCGTTTGCATGCATCGCAGCAGGTGTTGCATGCCTTTGGGGACCAGCTCATGGTGGAGCCAATGAAGCATGCCTAAAAATGTTACAAGAAATAGGTTCCGTCAAAAGAATTCCTGAATTTATTGCCCGTGCAAAAGATAAAAATGATCCTTTCCGTCTTATGGGTTTTGGCCATCGTGTCTATAAAAATTATGATCCGCGCGCAAAAATCATGCAACAAACCTGTCATGAAGTCTTAAAAGAACTTAATATTCAAGATGATCCACTTCTTGATATTGCTATAGAACTTGAAAATATTGCCCTGAATGATGAATACTTTGTTGAAAAAAGGCTTTATCCGAATGTTGATTTCTATTCTGGCATTACACTAAAAGCTTTAGGCTTTCCAACTGAAATGTTCACTGTTCTCTTT
>Weichang-SPS184
CGTCTTGCTGGGTCATCGGGAGCTAATCCGTTTGCATGCATCGCAGCAGGTGTTGCATGCCTTTGGGGACCAGCTCATGGTGGAGCCAATGAAGCATGCCTAAAAATGTTACAAGAAATAGGTTCCGTCAAAAGAATTCCTGAATTTATTGCCCGTGCAAAAGATAAAAATGATCCTTTCCGTCTTATGGGTTTTGGCCATCGTGTCTATAAAAATTATGATCCGCGCGCAAAAATCATGCAACAAACCTGTCATGAAGTCTTAAAAGAACTTAATATTCAAGATGATCCACTTCTTGATATTGCTATAGAACTTGAAAATATTGCCCTGAATGATGAATACTTTGTTGAAAAAAGGCTTTATCCGAATGTTGATTTCTATTCTGGCATTACACTAAAAGCTTTAGGCTTTCCAACTGAAATGTTCACTGTTTTTTTT
>Weichang-SP1113
CGTCTTGCTGGATCCTCGGGTGCTAATCCGTTTGCCTGTATTGCAGCAGGTGTTGCATGCCTTTGGGGACCAGCACATGGTGGTGCCAATGAAGCATGTTTAAAAATGCTACAAGAAATAGGTTCTATTGAAAGAATTCCTGAATTTATTGCACGTGCAAAAGATAAAAATGATCCTTTCCGCCTTATGGGCTTTGGGCACCGTGTCTATAAAAATTATGACCCACGTGCAAAAATCATGCAAAAAACCTGTCATGAAGTTTTAAAAGAACTCAACATTCAAGATGACCCGCTTCTTGATATTGCAATAGAACTTGAAAAAATTGCCTTAAGTGATGAATATTTTATTGAGAAAAAGCTTTATCCCAATGTTGATTTCTATTCCGGCATTACATTAAAAGCTCTAGGTTTTCCAACTGAAATGTTCACTGTCCTTTTT
>Weichang-SP1126
CGTCTTGCTGGATCCTCGGGTGCTAATCCGTTTGCCTGTATTGCAGCAGGTGTTGCATGCCTTTGGGGACCAGCACATGGTGGTGCCAATGAAGCATGTTTAAAAATGCTACAAGAAATAGGTTCTATTGAAAGAATTCCTGAATTTATTGCACGTGCAAAAGATAAAAATGATCCTTTCCGCCTTATGGGCTTTGGGCACCGTGTCTATAAAAATTATGACCCACGTGCAAAAATCATGCAAAAAACCTGTCATGAAGTTTTAAAAGAACTCAACATTCAAGATGACCCGCTTCTTGATATTGCAATAGAACTTGAAAAAATTGCCTTAAGTGATGAATATTTTATTGAGAAAAAGCTTTATCCCAATGTTGATTTCTATTCCGGCATTACATTAAAAGCTCTAGGTTTTCCAACTGAAATGTTCACTGTTCTTTTT
>Weichang-SPS1135
CGTCTTGCTGGATCCTCGGGTGCTAATCCGTTTGCCTGTATTGCAGCAGGTGTTGCATGCCTTTGGGGACCAGCACATGGTGGAGCCAATGAAGCATGTTTAAAAATGCTACAAGAAATAGGTTCTATTGAAAGAATTCCTGAATTTATTGCACGTGCAAAAGATAAAAATGATCCTTTCCGCCTTATGGGCTTTGGGCACCGTGTCTATAAAAATTATGACCCACGTGCAAAAATCATGCAAAAAACCTGTCATGAAGTTTTAAAAGAACTCAACATTCAAGATGACCCGCTTCTTGATATTGCAATAGAACTTGAAAAAATTGCCTTAAATGATGAATATTTTATTGAAAAAAAGCTTTATCCCAATGTTGATTTCTATTCCGGCATTACATTAAAAGCTCTAGGTTTTCCAACTGAAATGTTCACTGTTCCTTTT
>Weichang-SPS1109
CGTCTTGCTGGATCATCGGGAGCTAATCCTTTTGCATGTATCGCAGCAGGTGTTGCATGCCTTTGGGGACCAGCGCACGGTGGAGCCAATGAAGCATGCTTAAAAATGCTACAAGAAATAGGTTCCGTTGAGAGAATTCCTGAATTCATTGCACGCGCAAAAGATAAAAATGATCCCTTCCGCCTTATGGGTTTTGGTCATCGAGTGTATAAAAATTATGATCCACGTGCAAAAATCATGCAACAAACCTGCCATGAAGTCTTAAAAGAACTTAACATTCAGGATGATCCACTTCTTGATATTGCCATAGAACTTGAAAAAATTGCCCTGAATGATCAATATTTTGTTGAAAAAAAGCTTTATCCGAATGTCGATTTTTATTCTGGCATTACACTAAAAGCTCTAGGCTTTCCAACTGAAATGTTCACTGTCCTTTTT
>Weichang-SPS1143
CGTCTTGCTGGATCTCCCGGAGCTAATCCGTTTGCATGTATCGCAGTCAGTGTTGCATGCCTTTGGGGACCAGCGCACGGTGGAGCCAATGAAGCATGCTTAAAAATGCTACAAGAAATACGTTCCGTTGAAAGAATTCCTGAATTCATTGCACGCGCAAAAGATAAAAATGATCCCTTCCGCCTTATGGGTTTTGGTCATCCAGTGTATAAAAATTATGATCCACGTGCAAAAATCATGCAACAAAACTGCCATGAAATCTTAAAACAACTTAACATTCAGGATGATCCACTTCTTGATATTGCCATAGAACTTGAAAAAATTGCCCTGAATGATCAATATTTTGTTGAAAAAAAACTTTATCCCAATGTCCATTTTTATTCTGGCATTACGCTAAAAGCTCTACGCTTTCCAACTGAAATGTTCACTGTTCTTTTT
>Weichang-SP120
TCTCCAAAATTATTTCAAAAAGCAATACAACAAGGTCTTAAAGCCGCTTTATTCACCACCTCAACCGCAGCGATAATGCTGAGTAGTAGTGGGGTACTCGGTGTTGCTGCAGGTGTTATTGCTACTAATGATGATGCAGCATTTAGTAATGATGCTGAGGCCAATAATTGGGATGAGATAACGGCTGAAGGGGTAGCTAATGGTATTCCTGCTGGCGGTCCTCAAAACAATTGGGCATTTACTTACAGTGCTGATTATACTATCACTGCAGATGTAGTCGATCGTATTATTACGGCTATAAATGTTGCGGGTACTACTCCCGTAGGTCTAAATATTGCTCAAAATACCGTCGTTGGTTCGATTATAACTAGAGGTAACTTGTTGCCTGTTACTATTGCTGGCAAAAGCTTAACTTTAAACGGTACTAATGCTGTTGCTGCAAATCATGGTTTTGATGCTCCGGCCGATAATTATACA
>Weichang-SP65
TCTCCAAAATTATTTCAAAAAGCAATACAACAAGGTCTTAAAGCCGCTTTATTCACCACCTCAACCGCAGCGATAATGCTGAGTAGTAGTGGGGTACTCGGTGTTGCTGCAGGTGTTATTGCTACTAATGATGATGCAGCATTTAGTAATGATGCTGAGGCCAATAATTGGGATGAGATAACGGCTGAAGGGGTAGCTAATGGTATTCCTGCTGGCGGTCCTCAAAACAATTGGGCATTTACTTACAGTGCTGATTATACTATCACTGCAGATGTAGTCGATCGTATTATTACGGCTATAAATGTTGCGGGTACTACTCCCGTAGGTCTAAATATTGCTCAAAATACCGTCGTTGGTTCGATTATAACTAGAGGTAACTTGTTGCCTGTTACTATTGCTGGCAAAAGCTTAACTTTAAACGGTACTAATGCTGTTGCTGCAAATCATGGTTTTGATGCTCCTGCCGATAATTATACA
>Weichang-SP87
TCTCCAAAAATATTTCAAAAAGCAATACAACAAGGTCTTAAAGCCGCTTTATTCACCACCTCAACCGCAGCGATAATGCTGAGTAGTAGTGGGGTACTCGGTGTTGCTGCAGGTGTTATTGCTACTAATGATGATGCAGCATTTAGTAATGATGCTGAGGCCAATAATTGGGATGAGATAACGGCTGAAGGGGTAGCTAATGGTATTCCTGCTGGCGGTCCTCAAAACAATTGGGCATTTACTTACAGTGCTGATTATACTATCACTGCAGATGCAGCCGATCGTATTATTACGGCTATAAATGTTGCGGGTACTACTCCCGTAGGTCTAAATATTGCTCAAAATACCGTTGTTGGTTCGATTATAACTAGAGGTAACTTGTTGCCTGTTACTATTACTGTCGGCAAAAGCTTAACTTTAAACGGTAATAATGCTGTTGCTGCAAATCATGGTTTTGATGCTCCTGCCGATAATTAT
>Weichang-SP7
TCTCCAAAATTATTTCAAAAAGCAATACAACGAGGTCTTAAAGCCGCTTTATTCACCACCTCAACCGCAGCGATAATGCTGAGTAGTAGCGGGGCACTCGGTGTTGCTGCAGGTGTTATTTCTACTAATAATGCAGCATTTAATGATCTTGCTGTTGCCAATAATTGGAATGAGATAACGGCTAGAGGGGTAGCTAATGGTACTCCTGCTGGTGGTCCTCAAGACAATGGGGCATTTACTTACGGTGGTGATTATACTATCACTGCAGATGAAGCAGGTCGTATTATTACGGCTATAAATGTTGCGGGTACTACTCCCGTAGGTCTAAATATTACTCAAAATACCGTCGTTGGTTCGATTGTGACGGGAGGTAACTTGTTGCCTGTTACTATTACTGCCGGCAAAAGCTTAACTTTAAACGGTACTAATGCTGTTGCTGCAAATCATGGTTTTGATGCTCCTGCCGATAATTATACA
>Weichang-SP75
TCTCCAAAAATATTTCAAAAAGCAATACAACGAGGTCTTAAAGCCGCTTTATTCACCACCTCAACAGCAGCGATAATGCTGAGTAGTAGCGGGGCACTCGGTGTTGCTGCAGGTGTTATTTCTACTAATAATGCAGCATTTAATGATCTTGCTGTTGCCAATAATTGGAATGAGATAACGGCTAGAGGGGTAGCTAATGGTACTCCTGCTGGTGGTCCTCAAGACAATGGGGCATTTACTTACGGTGGTGATCATACTATCACTGCAGATGAAGCAGGTCGTATTATTACGGCTATAAATGTTGCGGGTACTACTCCCGTAGGTCTAAATATTACTCAAAATACCGTCGTTGGTTCGATTGTGACGGGAGGTAACTTGTTGCCTGTTACTATTACTGCCGGCAAAAGCTTAACTTTAAACGGTACTAATGCTGTTGCTGCAAATCATGGTTTTGATGCTCCTGCCGATAATTATACA
>Weichang-SP111
TCTCCAAAATTATTTCAAAAAGCAATACAACAAGGTCTTAAAGCCGCTTTATTCACCACCTCAACCGCAGCGATAATGCTGAGTAGTAGCGGGGCACTCGGTGTTGCTGCAGGTGTTATTTCTACTAATAATGCAGCATTTAATGATCTTGCTGTTGCCAATAATTGGAATGAGATAACGGCTAGAGGGGTAGCTAATGGTACTCCTGCTGGTGGTCCTCAAGACAATTGGGCATTTACTTACGGTGGTGATCATACTATCACTGCAGATGAAGCAGGTCGTATTATTACGGCTATAAATGTTGCGGGTACTACTCCCGTAGGTCTCAATATTACTCAAAATACCGTCGTTGGTTCGATTGTGACGGGAGGTAACTTGTTGCCTGTTACTATTACTGCCGGCAAAAGCTTAACTTTAAACGGTACTAATGCTGTTGCTGCAAATCATGGTTTTGATGCTCCTGCCGATAATTATACA
>Weichang-SP119
TCTCCAAAATTATTTCAAAAAGCAATACAACAAGGTCTTAAAGCCGCTTTATTCACCACCTCAACCGCAGCGATAATGCTGAGTAGTAGCGGGGCACTCGGTGTTGCTGCAGGTGTTATTTCTACTAATAATGCAGCATTTAATGATCTTGCTGTTGCCAATAATTGGAATGAGATAACGGCTAGAGGGGTAGCTAATGGTACTCCTGCTGGTGGTCCTCAAGACAATTGGGCATTTACTTACGGTGGTGATCATACTATCACTGCAGATGAAGCAGGTCGTATTATTACGGCTATAAATGTTGCGGGTACTACTCCCGTAGGTCTCAATATTACTCAAAATACCGTCGTTGGTTCGATTGTGACGGGAGGTAACTTGTTGCCTGTTACTATTACTGCCGGCAAAAGCTTAACTTTAAACGGTACTAATGCTGTTGCTGCAAATCATGGTTTTGATGCTCCTGCCGATAATTATACA
>Weichang-SP121
TCTCCAAAAATATTTCAAAAAGCAATACAACGAGGTCTTAAAGCCGCTTTATTCACCACCTCAACCGCAGCGATAATGCTGAGTAGTAGCGGGGCACTCGGTGTTGCTGCAGGTGTTATTTCTACTAATAATGCAGCATTTAATGATCTTGCTGTTGCCAATAATTGGAATGAGATAACGGCTAGAGGGGTAGCTAATGGTACTCCTGCTGGTGGTCCTCAAGACAATGGGGCATTTACTTACGGTGGTGATCATACTATCACTGCAGATGAAGCAGGTCGTATTATTACGGCTATAAATGTTGCGGGTACTACTCCCGTAGGTCTAAATATTACTCAAAATACCGTCGTTGGTTCGATTGTGACGGGAGGTAACTTGTTGCCTGTTACTATTACTGCCGGCAAAAGCTTAACTTTAAACGGTACTAATGCTGTTGCTGCAAATCATGGTTTTGATGCTCCTGCCGATAAATATACA
>Weichang-SP122
TCTCCAAAATTATTTCAAAAAGCAATACAACAAGGTCTTAAAGCCGCTTTATTCACCACCTCAACCGCAGCGATAATGCTGAGTAGTAGCGGGGCACTCGGTGTTGCTGCAGGTGTTATTTCTACTAATAATGCAGCATTTAATGATCTTGCTGTTGCCAATAATTGGAATGAGATAACGGCTAGAGGGGTAGCTAATGGTACTCCTGCTGGTGGTCCTCAAGACAATTGGGCATTTACTTACGGTGGTGATCATACTATCACTGCAGATGAAGCAGGTCGTATTATTACGGCTATAAATGTTGCGGGTACTACTCCCGTAGGTCTCAATATTACTCAAAATACCGTCGTTGGTTCGATTGTGACGGGAGGTAACTTGTTGCCTGTTACTATTACTGCCGGCAAAAGCTTAACTTTAAACGGTACTAATGCTGTTGCTGCAAATCATGGTTTTGATGCTCCTGCCGATAATTATACA
>Weichang-SP72
TCTCCAAAATTATTTCAAAAAGCAATACAACAAGGTCTTAAAGCCGCTTTATTCACCACCTCAACCGCAGCGATAATGCTGAGTAGTAGCGGGGCACTCGGTGTTGCTGCAGGTGTTATTGCTACTAATAATAATGCAATATTTAGTGATAATGTTGGCAATAATAATTGGAATGAGATAACGGCTGCAGGGGTAGCTAATGGTACTCCTGCTGGCGGTCCTCAAAACAATTGGGCATTTACTTACGGTGGTGATTATACTATCACTGCAGATGCAGCCGATCGTATTATTACGGCTATAAATGTTGCGGGTACTACTCCCGTAGGTCTAAATATTGCTCAAAATACCGTTGTTGGTTCGATTATAACGGGAGGTAACTTGTTGCCTGTTACTATTACTGTCGGCAAAAGCTTAACTTTAAACGGTAATAATGCTGTTGCTGCAAATCATGGTTTTGATGCTCCTGCCGATAATTATACA
>Weichang-SP76
TCTCCAAAATTATTTCAAAAAGCAATACAACAAGGTCTTAAAGCCGCTTTATTCACCACCTCAACCGCAGCGATAATGCTGAGTAGTAGCGGGGCACTCGGTGTTGCTGCAGGTGTTATTGCTACTAATAATAATGCAATATTTAGTGATAATGTTGGCAATAATAATTGGAATGAGATAACGGCTGCAGGGGTAGCTAATGGTACTCCTGCTGGCGGTCCTCAAAACAATTGGGCATTTACTTACGGTGGTGATTATACTATCACTGCAGATGCAGCCGATCGTATTATTACGGCTATAAATGTTGCGGGTACTACTCCCGTAGGTCTAAATATTGCTCAAAATACCGTTGTTGGTTCGATTATAACGGGAGGTAACTTGTTGCCTGTTACTATTACTGTCGGCAAAAGCTTAACTTTAAACGGTAATAATGCTGTTGCTGCAAATCATGGTTTTGATGCTCCTGCCGATAATTATACA
>Weichang-SP98
TCTCCAAAATTATTTCAAAAAGCAATACAACAAGGTCTTAAAGCCGCTTTATTCACCACCTCAACCGCAGCGATAATGCTGAGTAGTAGCGGGGCACTCGGTGTTGCTGCAGGTGTTATTGCTACTAATAATAATGCAATATTTAGTGATAATGTTGGCAATAATAATTGGAATGAGATAACGGCTGCAGGGGTAGCTAATGGTACTCCTGCTGGCGGTCCTCAAAACAATTGGGCATTTACTTACGGTGGTGATTATACTATCACTGCAGATGCAGCTGATCGTATTATTACGGCTATAAATGTTGCGGGTACTACTCCCGTAGGTCTAAATATTGCTCAAAATACCGTTGTTGGTTCGATTATAACGGGAGGTAACTTGTTGCCTGTTACTATTACTGTCGGCAAAAGCTTAACTTTAAACGGTAATAATGCTGTTGCTGCAAATCATGGTTTTGATGCTCCTGCCGATAATTATACA
>Weichang-SP126
TCTCCAAAATTAATTCAAAAAGCAATACAACAAGGTCTTAAAGCCGCTTTATTCACCACCTCAACCGCAGCGATAATGCTGAGTAGTAGCGGGGCACTCGGTGTTGCTGCAGGTGTTATTGCTACTAATAATAATGCAATATTTAGTGATAATGTTGGCAATAATAATTGGAATGAGATAACGGCTGCAGGGGTAGCTAATGGTACTCCTGCTGGCGGTCCTCAAAACAATTGGGCATTTACTTACGGTGGTGATTATACTATCACTGCAGATGCAGCTGATCGTATTATTACGGCTATAAATGTTGCGGGTACTACTCCCGTAGGTCTAAATATTGCTCAAAATACCGTTGTTGGTTCGATTATAACGGGAGGTAACTTGTTGCCTGTTACTATTACTGTCGGCAAAAGCTTAACTTTAAACGGTAATAATGCTGTTGCTGCAAATCATGGTTTTGATGCTCCTGCCGATAATTATACA
